# Supplementary material for: Net Primary Productivity and Edaphic Fertility in Two Pluvial Tropical Forests in the Chocó Biogeographical Region of Colombia
Source: PLoS One. 2017 Jan 23;12(1):e0168211. doi: 10.1371/journal.pone.0168211 (PMC5256865; doi:10.1371/journal.pone.0168211)
Supplement: S1 Dataset — (XLSX) [file pone.0168211.s001.xlsx]

## Sheet: Hoja1
Location	Subplot	Fine root production (t/ha/yr)	Litterall (t/ha/yr)	NPP wood total (t/ha/yr)	NPP wood aboveground (t/ha/yr)	NPP wood belowground (t/ha/yr)	pH	Organic matter	Available P	Al	Ca	Mg	K	ECEC	Sand	Silt	Clay	N
Opogodo	Opogodo IFAJA 11	6.1389	6.64438	11.4843	5.57083	5.91346	4.46	13.09	1.47	0.2	0.16	0.21	0.19	0.76	84	16	0	0.65
Opogodo	Opogodo IFAJA 12	5.50207	7.01495	12.8531	7.29266	5.56039	4.22	9.41	2.45	0.1	0.11	0.25	0.2	0.66	80	16	4	0.47
Opogodo	Opogodo IFAJA 13	5.89106	6.44172	13.4743	7.38511	6.08918	4.47	11.37	2.38	0.1	0.09	0.25	0.12	0.56	90	10	0	0.57
Opogodo	Opogodo IFAJA 14	5.92996	6.99916	14.6364	8.41011	6.22626	4.67	18	0.98	0.1	0.1	0.33	0.2	0.73	94	6	0	0.9
Opogodo	Opogodo IFAJA 15	3.61593	7.44367	11.2686	7.61641	3.6522	4.84	14.97	1.61	0.1	0.06	0.27	0.21	0.64	96	4	0	0.75
Opogodo	Opogodo IFAJA 21	7.69665	6.84313	14.7842	7.04512	7.73907	4.74	13.09	2.1	0.1	0.12	0.29	0.13	0.64	90	10	0	0.65
Opogodo	Opogodo IFAJA 22	3.78888	5.90694	10.2173	6.33793	3.87939	4.69	8.18	3.15	0.1	0.15	0.25	0.18	0.68	74	22	4	0.41
Opogodo	Opogodo IFAJA 23	13.986	7.15891	21.3012	7.28809	14.0131	4.7	13.25	1.33	0.1	0.16	0.39	0.27	0.92	84	16	0	0.66
Opogodo	Opogodo IFAJA 24	8.50418	7.72546	23.6995	13.8989	9.8006	4.89	14.72	1.47	0.1	0.16	0.31	0.16	0.73	94	6	0	0.74
Opogodo	Opogodo IFAJA 25	4.70541	5.40169	10.9297	6.08155	4.84818	4.84	14.72	1.96	0.1	0.15	0.31	0.26	0.82	92	8	0	0.74
Opogodo	Opogodo IFAJA 31	8.65343	6.10384	14.5618	5.94232	8.61951	4.65	13.42	2.52	0.1	0.1	0.27	0.28	0.75	84	16	0	0.67
Opogodo	Opogodo IFAJA 32	12.1743	7.91381	21.3788	8.98052	12.3983	4.6	9.65	1.96	0.1	0.14	0.29	0.15	0.68	80	18	2	0.48
Opogodo	Opogodo IFAJA 33	4.63141	7.56943	11.7527	7.19907	4.55364	4.89	15.22	1.89	0.1	0.14	0.35	0.19	0.78	86	14	0	0.76
Opogodo	Opogodo IFAJA 34	6.31274	5.91195	12.2528	5.93519	6.31762	4.9	14.4	1.26	0.1	0.11	0.29	0.18	0.68	88	12	0	0.72
Opogodo	Opogodo IFAJA 35	7.5247	6.53181	16.0846	8.20794	7.87669	4.94	14.97	1.19	0.1	0.1	0.35	0.19	0.74	90	10	0	0.75
Opogodo	Opogodo IFAJA 4 1	7.48107	8.53905	15.8933	8.43422	7.45906	4.8	11.13	3.5	0.3	0.15	0.37	0.13	0.95	88	12	0	0.56
Opogodo	Opogodo IFAJA 4 2	4.76911	6.52364	11.3201	6.54621	4.77385	4.69	6.54	3.01	0.1	0.21	0.35	0.1	0.76	80	18	2	0.33
Opogodo	Opogodo IFAJA 4 3	5.27748	9.55475	15.3744	10.0028	5.37157	5.07	17.18	2.52	0.2	0.61	0.76	0.13	1.7	92	8	0	0.86
Opogodo	Opogodo IFAJA 4 4	5.32749	8.71608	13.9289	8.6213	5.30759	5.05	20.86	1.54	0.2	0.19	0.56	0.06	1.01	94	6	0	1.04
Opogodo	Opogodo IFAJA 4 5	3.71538	11.9788	16.0034	12.2343	3.76904	4.78	15.71	1.96	0.1	0.17	0.35	0.06	0.68				0.79
Opogodo	Opogodo IFAJA 51	3.78571	6.56246	11.1686	7.24053	3.9281	4.56	13.75	1.05	0.1	0.44	0.27	0.2	1.01	84	16	0	0.69
Opogodo	Opogodo IFAJA 52	3.50197	7.06882	10.6956	7.17201	3.52364	4.51	14.84	1.12	0.1	0.35	0.21	0.2	0.86	84	16	0	0.74
Opogodo	Opogodo IFAJA 53	5.61359	6.44042	12.5687	6.86579	5.70292	4.83	20.04	0.98	0.2	0.49	0.29	0.24	1.22				1
Opogodo	Opogodo IFAJA 54	5.51104	5.69889	11.1811	5.67504	5.50603	5.02	24.74	1.26	0.2	0.96	0.43	0.47	2.06	86	14	0	1.24
Opogodo	Opogodo IFAJA 55	5.98408	5.5672	14.413	7.93224	6.48074	4.69	14.17	1.12	0.2	0.85	0.33	0.3	1.68	76	24	0	0.71
Opogodo	Opogodo IIFAJA 11	5.90464	11.1736	17.1951	11.2702	5.92493	5.51	12.69	0.84	-	0.47	0.21	0.43	1.11	96	4	0	0.63
Opogodo	Opogodo IIFAJA 12	5.85397	11.0203	17.2423	11.3245	5.91784	5.26	15.35	1.33	0.1	0.45	0.25	0.33	1.13	94	6	0	0.77
Opogodo	Opogodo IIFAJA 13	4.20973	11.3107	15.7819	11.5268	4.25512	5.47	9.58	1.4	0.1	0.42	0.16	0.32	1	92	8	0	0.48
Opogodo	Opogodo IIFAJA 14	5.58234	10.633	16.271	10.679	5.59199	5.23	8.43	1.68	0.2	0.46	0.21	0.29	1.16	88	10	2	0.42
Opogodo	Opogodo IIFAJA 15	4.68022	13.8053	18.9239	14.1676	4.75629	5.27	8.07	1.33	0.2	0.44	0.14	0.29	1.07	88	12	0	0.4
Opogodo	Opogodo IIFAJA 21	5.31835	8.46364	15.9388	10.2461	5.69267	5.44	11.36	1.26	0.1	0.42	0.16	0.26	0.94	92	8	0	0.57
Opogodo	Opogodo IIFAJA 22	9.26569	9.69834	19.1701	9.86868	9.30146	5.37	9.94	1.26	0.1	0.39	0.14	0.26	0.89	94	6	0	0.5
Opogodo	Opogodo IIFAJA 23	5.89588	8.82549	15.1219	9.15653	5.9654	5.21	9.58	1.4	0.1	0.44	0.16	0.24	0.94	88	10	2	0.48
Opogodo	Opogodo IIFAJA 24	5.09098	7.45779	12.6594	7.54922	5.11018	5.25	7.81	1.47	0.1	0.39	0.14	0.27	0.9	90	8	2	0.39
Opogodo	Opogodo IIFAJA 25	9.66118	9.67382	19.4386	9.75944	9.67916	5.24	8.07	1.33	0.1	0.44	0.14	0.26	0.94	78	18	4	0.4
Opogodo	Opogodo IIFAJA 31	8.0971	6.9583	24.5853	14.8342	9.75105	5.07	12.26	1.12	0.1	0.5	0.35	0.48	1.43	86	14	0	0.61
Opogodo	Opogodo IIFAJA 32	8.74744	6.56692	15.0861	6.37826	8.70783	5.41	11.15	0.7	0.2	0.36	0.16	0.22	0.94	86	14	0	0.56
Opogodo	Opogodo IIFAJA 33	9.97744	7.85883	17.9989	7.9932	10.0057	5.12	10.9	0.84	0.2	0.3	0.16	0.3	0.96	88	10	2	0.54
Opogodo	Opogodo IIFAJA 34	7.05545	6.4354	14.2004	7.02184	7.1786	5.07	10.04	0.77	0.1	0.34	0.19	0.31	0.94	84	16	0	0.5
Opogodo	Opogodo IIFAJA 35	4.80759	6.05963	10.9051	6.09094	4.81416	4.81	5.62	0.63	0.2	0.32	0.16	0.19	0.87	76	20	4	0.28
Opogodo	Opogodo IIFAJA 41	7.46639	8.27157	15.4846	8.06221	7.42242	4.92	11.41	0.7	0.1	0.32	0.21	0.23	0.86	80	20	0	0.57
Opogodo	Opogodo IIFAJA 42	4.20215	10.3884	18.1158	13.3018	4.81396	5.1	11.92	1.12	0.1	0.39	0.25	0.18	0.92	80	18	2	0.6
Opogodo	Opogodo IIFAJA 43	7.55663	13.0785	20.5805	13.0334	7.54715	5.1	10.98	1.26	0.1	0.36	0.29	0.25	1	82	16	2	0.55
Opogodo	Opogodo IIFAJA 44	6.79404	12.2649	19.1938	12.3763	6.81744	5.01	7.32	0.84	0.1	0.32	0.25	0.09	0.76	86	14	0	0.37
Opogodo	Opogodo IIFAJA 45	10.1199	15.5587	25.7412	15.6105	10.1308	4.81	7.22	0.84	0.1	0.32	0.12	0.23	0.77	76	20	4	1.68
Opogodo	Opogodo IIFAJA 51	4.94471	7.68273	13.1594	8.12237	5.03703	4.62	11.18	0.7	0.3	0.44	0.33	0.21	1.28	88	12	0	0.56
Opogodo	Opogodo IIFAJA 52	4.51111	6.49949	10.5314	6.10345	4.42794	5.04	11	1.4	0.1	0.34	0.16	0.26	0.86	84	16	0	0.55
Opogodo	Opogodo IIFAJA 53	8.72018	7.40596	16.828	7.98599	8.84199	4.65	10.47	0.63	0.1	0.39	1.85	0.3	2.64	80	20	0	0.52
Opogodo	Opogodo IIFAJA 54	19.8144	8.51491	28.7991	8.90319	19.8959	5.47	9.23	0.98	0.1	0.27	0.16	0.33	0.86	86	14	0	0.46
Opogodo	Opogodo IIFAJA 55	5.25904	9.4641	18.8741	12.8946	5.97946	5.33	9.94	1.05	0.1	0.42	0.31	0.27	1.1	84	16	0	0.5
Opogodo	Opogodo IIIFAJA 11	5.78041	8.08805	14.0526	8.24024	5.81237	4.94	16.27	0.77	0.1	0.9	0.35	0.42	1.77	90	10	0	0.81
Opogodo	Opogodo IIIFAJA 12	5.84508	6.98988	13.6466	7.66067	5.98595	4.77	17.19	1.26	0.1	0.76	0.31	0.43	1.6	88	12	0	0.86
Opogodo	Opogodo IIIFAJA 13	7.06213	8.2307	15.4048	8.32326	7.08157	4.89	16.43	0.7	0.1	0.77	0.31	0.38	1.56	88	12	0	0.82
Opogodo	Opogodo IIIFAJA 14	13.2996	6.17071	19.8582	6.49125	13.3669	4.91	13.25	1.12	0.2	0.75	0.35	0.24	1.54	76	20	4	0.66
Opogodo	Opogodo IIIFAJA 15	4.46221	6.30073	11.6435	7.02845	4.61503	4.8	14.84	1.75	0.3	0.75	0.33	0.26	1.64				0.74
Opogodo	Opogodo IIIFAJA 21	8.15176	8.01152	16.308	8.13114	8.17689	4.91	14.84	0.98	0.1	0.82	0.35	0.13	1.4	92	8	0	0.74
Opogodo	Opogodo IIIFAJA 22	3.58173	8.46661	12.1605	8.55929	3.60119	4.93	16.1	0.7	0.1	0.71	0.33	0.15	1.29	92	8	0	0.8
Opogodo	Opogodo IIIFAJA 23	5.70413	6.52327	12.5356	6.778	5.75762	4.96	18.7	1.05	0.1	0.95	0.39	0.22	1.66				0.93
Opogodo	Opogodo IIIFAJA 24	5.45654	5.69332	11.0872	5.64157	5.44567	4.77	17.19	1.26	0.2	0.86	0.39	0.23	1.68	86	14	0	0.86
Opogodo	Opogodo IIIFAJA 25	7.20008	7.57686	14.7059	7.51813	7.18775	4.78	10.23	1.12	0.1	0.8	0.35	0.26	1.51	80	16	4	0.51
Opogodo	Opogodo IIIFAJA 31	5.28691	6.98282	12.0091	6.76738	5.24167	5.51	10.38	1.19	-	0.34	0.16	0.19	0.69	90	10	0	0.52
Opogodo	Opogodo IIIFAJA 32	5.53165	8.67465	14.4595	8.88393	5.5756	5.23	10.2	1.47	0.1	0.29	0.14	0.25	0.78	88	12	0	0.51
Opogodo	Opogodo IIIFAJA 33	6.18148	6.91	13.4992	7.24698	6.25224	5.34	9.58	1.4	0.1	0.35	0.16	0.29	0.9	92	8	0	0.48
Opogodo	Opogodo IIIFAJA 34	4.70911	6.78555	11.3878	6.69721	4.69056	5.25	10.91	0.84	0.1	0.35	0.16	0.11	0.72	86	14	0	0.55
Opogodo	Opogodo IIIFAJA 35	7.80133	7.05117	15.4298	7.52826	7.90152	5.02	7.99	0.84	0.1	0.34	0.14	0.24	0.82	88	12	0	0.4
Opogodo	Opogodo IIIFAJA 41	4.74009	7.18027	11.8745	7.1424	4.73214	5.49	10.38	0.7	-	0.34	0.16	0.19	0.69	92	8	0	0.52
Opogodo	Opogodo IIIFAJA 42	5.45613	6.28402	11.935	6.44506	5.48995	5.29	8.34	1.4	0.1	0.41	0.29	0.33	1.13	86	14	0	0.42
Opogodo	Opogodo IIIFAJA 43	6.60297	5.79363	12.6037	5.96475	6.63891	5.26	10.65	1.4	0.1	0.4	0.23	0.17	0.9	86	14	0	0.53
Opogodo	Opogodo IIIFAJA 44	6.23614	6.4029	12.7569	6.50033	6.2566	5.33	9.58	0.7	0.1	0.32	0.19	0.21	0.82	88	12	0	0.48
Opogodo	Opogodo IIIFAJA 45	4.12098	5.53655	9.7673	5.62727	4.14003	5.22	9.76	0.98	0.1	0.31	0.16	0.2	0.77	88	12	0	0.49
Opogodo	Opogodo IIIFAJA 51	6.37177	6.40104	15.5951	8.7335	6.86159	5.01	8.52	0.7	0.1	0.32	0.21	0.18	0.81	84	16	0	0.43
Opogodo	Opogodo IIIFAJA 52	6.57924	6.76252	13.4735	6.87142	6.60211	5.1	10.47	1.12	0.1	0.39	0.23	0.21	0.93	88	12	0	0.52
Opogodo	Opogodo IIIFAJA 53	5.20799	7.05043	22.8547	15.8077	7.04701	4.79	4.61	0.84	0.2	0.32	0.14	0.3	0.96	64	24	12	0.23
Opogodo	Opogodo IIIFAJA 54	5.09673	6.01282	11.1508	6.04694	5.10389	4.81	5.15	1.68	0.1	0.37	0.19	0.2	0.86	62	28	10	0.26
Opogodo	Opogodo IIIFAJA 55	5.64401	7.56571	18.9805	12.335	6.64556	4.7	5.32	0.91	0.1	0.34	0.21	0.23	0.88	76	16	8	0.27
Pacurita	Pacurita IFAJA 11	3.99876	10.197	15.0922	10.9379	4.15435	3.89	5.85	0.49	0.9	0.79	0.35	0.15	2.19	46	28	26	0.29
Pacurita	Pacurita IFAJA 12	2.98415	6.29012	9.38437	6.38111	3.00326	3.68	5.57	0.63	1	0.32	0.16	0.11	1.6	44	36	20	0.28
Pacurita	Pacurita IFAJA 13	3.48151	7.49337	12.8589	9.05045	3.80849	4	5.68	1.05	1.1	0.31	0.25	0.13	1.79	50	30	20	0.28
Pacurita	Pacurita IFAJA 14	3.65558	8.84142	12.7069	9.01489	3.69201	3.78	5.81	0.98	0.9	0.37	0.23	0.04	1.55	52	32	16	0.29
Pacurita	Pacurita IFAJA 15	4.3668	7.42251	12.1674	7.73501	4.43243	3.96	5.5	0.91	0.9	0.25	0.21	0.04	1.39	64	16	20	0.28
Pacurita	Pacurita IFAJA 21	3.43177	7.28113	11.0881	7.59124	3.49689	3.72	5.5	0.98	0.8	0.3	0.16	0.03	1.3	70	8	22	0.28
Pacurita	Pacurita IFAJA 22	3.00404	7.41121	11.6985	8.47178	3.22676	3.79	5.64	1.12	0.9	0.26	0.16	0.03	1.35	54	28	18	0.28
Pacurita	Pacurita IFAJA 23	3.41685	6.39966	11.4226	7.72704	3.6956	4.02	5.71	1.47	1	0.32	0.21	0.13	1.66	54	28	18	0.29
Pacurita	Pacurita IFAJA 24	3.40193	6.40137	10.3293	6.83606	3.49321	3.87	5.47	0.84	1.2	0.37	0.33	0.13	2.03	52	30	18	0.27
Pacurita	Pacurita IFAJA 25	4.97855	8.04792	12.7878	7.85065	4.93713	3.93	5.5	0.49	1.1	0.32	0.21	0.11	1.74	54	26	20	0.28
Pacurita	Pacurita IFAJA 31	4.79453	7.49388	19.7079	13.6257	6.08221	3.94	5.64	1.05	0.5	0.34	0.21	0.13	1.17	52	30	18	0.28
Pacurita	Pacurita IFAJA 32	4.43146	7.83671	13.086	8.51263	4.5734	3.75	5.57	1.19	0.7	0.31	0.16	0.09	1.27	58	20	22	0.28
Pacurita	Pacurita IFAJA 33	4.79951	9.48738	14.6269	9.76837	4.85851	3.81	5.5	0.98	0.8	0.3	0.21	0.12	1.42	54	18	28	0.28
Pacurita	Pacurita IFAJA 34	4.59559	6.54514	11.1853	6.58201	4.60333	3.99	5.16	1.47	1	0.31	0.21	0.12	1.63	48	32	20	0.26
Pacurita	Pacurita IFAJA 35	3.65558	7.67651	11.6803	7.96429	3.71601	3.99	5.23	1.47	0.9	0.31	0.21	0.13	1.55	48	28	24	0.26
Pacurita	Pacurita IFAJA 41	3.01399	6.25075	10.2149	7.03604	3.1789	4.05	5.5	1.05	1.1	0.31	0.16	0.09	1.67	42	36	22	0.28
Pacurita	Pacurita IFAJA 42	2.56637	7.93838	11.9349	9.12031	2.81457	4.04	5.5	1.12	1	0.34	0.21	0.13	1.67	52	28	20	0.28
Pacurita	Pacurita IFAJA 43	2.72552	6.21481	10.4969	7.50125	2.99567	3.89	5.44	0.77	1.2	0.24	0.16	0.17	1.77	58	28	14	0.27
Pacurita	Pacurita IFAJA 44	4.2922	7.6303	12.1534	7.82109	4.33227	3.92	3.1	0.84	0.9	0.24	0.12	0.22	1.48	50	34	16	0.15
Pacurita	Pacurita IFAJA 45	2.62605	6.83611	9.93515	7.22701	2.70814	3.91	3.54	1.05	1.1	0.22	0.1	0.22	1.65	50	30	20	0.18
Pacurita	Pacurita IFAJA 51	3.94902	6.02139	10.8264	6.72879	4.09758	3.89	4.51	1.12	0.9	0.39	0.12	0.26	1.67	44	36	20	0.23
Pacurita	Pacurita IFAJA 52	3.85452	16.3326	21.1969	17.1671	4.02979	3.94	3.27	1.4	0.9	0.41	0.19	0.26	1.76	48	34	18	0.16
Pacurita	Pacurita IFAJA 53	3.59093	7.16132	10.9204	7.3003	3.62011	3.84	2.58	1.12	1.1	0.4	0.16	0.27	1.94	48	34	18	0.13
Pacurita	Pacurita IFAJA 54	3.4069	8.32178	11.4492	8.09081	3.3584	4.02	3.92	0.98	0.8	0.41	0.19	0.3	1.7	52	28	20	0.2
Pacurita	Pacurita IFAJA 55	3.23283	7.51904	11.8653	8.43926	3.42607	3.98	2.47	0.98	0.7	0.52	0.19	0.23	1.64	50	28	22	0.12
Pacurita	Pacurita IIFAJA 1 1	5.46596	7.62516	13.5588	8.01169	5.54714	4.1	4.82	0.91	1	0.52	0.19	0.26	1.97	46	34	20	0.24
Pacurita	Pacurita IIFAJA 1 2	3.42182	6.15404	9.97453	6.48352	3.49101	4.07	2.48	1.12	0.7	0.44	0.14	0.28	1.56	50	36	14	0.12
Pacurita	Pacurita IIFAJA 1 3	2.95928	5.49422	8.743	5.73348	3.00952	4.06	2	1.33	0.7	0.37	0.16	0.32	1.56	50	30	20	0.1
Pacurita	Pacurita IIFAJA 1 4	3.09854	7.04904	10.0035	6.93	3.07354	3.99	1.95	3.22	0.7	0.19	0.06	0.1	1.05	70	18	12	0.1
Pacurita	Pacurita IIFAJA 1 5	3.61082	5.98716	9.83122	6.17992	3.6513	3.99	2.19	1.47	0.4	0.17	0.08	0.11	0.77	60	26	14	0.11
Pacurita	Pacurita IIFAJA 21	4.24246	6.97647	12.6681	8.17417	4.49398	4.14	3.29	1.4	1.1	0.22	0.14	0.18	1.65	52	30	18	0.16
Pacurita	Pacurita IIFAJA 22	2.65589	8.06675	13.3437	10.2329	3.11079	4.05	3.66	0.98	1.2	0.36	0.14	0.22	1.92	50	32	18	0.18
Pacurita	Pacurita IIFAJA 23	2.93193	6.40479	9.5349	6.56858	2.96632	4.17	4.31	1.12	0.9	0.34	0.12	0.13	1.49	44	40	16	0.22
Pacurita	Pacurita IIFAJA 24	2.61113	6.64955	9.3408	6.71577	2.62503	4.11	3.29	0.7	0.9	0.35	0.14	0.4	1.79	42	36	22	0.16
Pacurita	Pacurita IIFAJA 25	3.77495	6.94223	10.6739	6.90647	3.76744	4.18	3.56	0.7	1.1	0.31	0.12	0.08	1.62	52	32	16	0.18
Pacurita	Pacurita IIFAJA 31	3.79037	6.73	10.6383	6.82747	3.81084	4.14	2.94	0.84	1.2	0.34	0.19	0.47	2.19	52	32	16	0.15
Pacurita	Pacurita IIFAJA 32	2.50171	6.70638	10.8869	8.09382	2.79307	4.16	2.43	1.96	1.4	0.36	0.12	0.09	1.97	52	24	24	0.12
Pacurita	Pacurita IIFAJA 33	3.5014	7.21301	10.9479	7.40599	3.54193	4.23	2.12	2.24	1	0.39	0.14	0.11	1.64	52	22	26	0.11
Pacurita	Pacurita IIFAJA 34	3.51632	5.70783	9.425	5.87382	3.55118	4	2.46	1.96	1.1	0.36	0.14	0.12	1.73	60	20	20	0.12
Pacurita	Pacurita IIFAJA 35	2.75536	6.36645	12.4212	9.0932	3.32798	4.21	3.66	3.15	0.8	0.41	0.19	0.22	1.61	58	28	14	0.18
Pacurita	Pacurita IIFAJA 41	5.39633	7.61044	13.998	8.42964	5.56837	4.28	3.97	2.24	0.2	0.49	0.31	0.28	1.28	64	26	10	0.2
Pacurita	Pacurita IIFAJA 42	3.27262	6.81609	10.2593	6.95709	3.30223	4.19	4.18	2.94	1.1	0.45	0.21	0.12	1.88	66	22	12	0.21
Pacurita	Pacurita IIFAJA 43	2.86976	7.48532	10.6016	7.68908	2.91255	4.08	3.83	2.59	1.1	0.24	0.16	0.15	1.65	56	26	18	0.19
Pacurita	Pacurita IIFAJA 44	3.3323	10.978	14.6895	11.2914	3.39811	4.2	3.49	1.47	1	0.39	0.16	0.15	1.7	56	28	16	0.17
Pacurita	Pacurita IIFAJA 45	4.36183	4.81386	9.46648	5.05418	4.4123	4.03	3.63	1.47	1.1	0.19	0.14	0.13	1.57	50	34	16	0.18
Pacurita	Pacurita IIFAJA 51	2.79018	6.89431	10.4563	7.53216	2.92413	4.28	3.66	1.33	0.9	0.36	0.19	0.2	1.65	58	22	20	0.18
Pacurita	Pacurita IIFAJA 52	3.82966	6.85152	10.7089	6.87441	3.83446	4.37	3.08	1.61	1.1	0.47	0.25	0.17	1.99	66	18	16	0.15
Pacurita	Pacurita IIFAJA 53	2.62108	6.66667	9.24749	6.6334	2.61409	4.21	3.15	1.89	1.2	0.37	0.14	0.23	1.95	54	28	18	0.16
Pacurita	Pacurita IIFAJA 54	2.33261	7.63372	9.96566	7.63317	2.33249	4.37	3.56	2.17	1	0.4	0.19	0.19	1.77	52	32	16	0.18
Pacurita	Pacurita IIFAJA 55	6.62978	6.80017	13.9192	7.20448	6.71469	4.3	2.6	1.89	0.9	0.42	0.21	0.22	1.75	62	24	14	0.13
